# Supplementary material for: Exploring the Role of the Plant Actin Cytoskeleton: From Signaling to Cellular Functions
Source: Int J Mol Sci. 2023 Oct 23;24(20):15480. doi: 10.3390/ijms242015480 (PMC10607326; doi:10.3390/ijms242015480)
Supplement: Supplementary file 1 [file ijms-24-15480-s001.zip]

Archive with 1 entries (1 files):
- ijms-2609009-supplementary.pdf
